# Supplementary material for: Effect of Mesenchymal Stem Cells Overexpressing BMP-9 Primed with Hypoxia on BMP Targets, Osteoblast Differentiation and Bone Repair
Source: Biology (Basel). 2023 Aug 19;12(8):1147. doi: 10.3390/biology12081147 (PMC10452403; doi:10.3390/biology12081147)
Supplement: Supplementary file 1 [file biology-12-01147-s001.zip]

Archive with 1 entries (1 files):
- biology-2539598-supplementary.pdf
